# Supplementary material for: Deinostigma fasciculatum, a new species of Gesneriaceae in Yunnan, China
Source: PhytoKeys. 2020 Aug 26;157:199–206. doi: 10.3897/phytokeys.157.32683 (PMC7467970; doi:10.3897/phytokeys.157.32683)
Supplement: XML Treatment for Deinostigma fasciculatum [file phytokeys.157.32683-treatment1.xml]

<!DOCTYPE tp:taxon-treatment
  PUBLIC "-//TaxonX//DTD Taxonomic Treatment Publishing DTD v0 20100105//EN" "tax-treatment-NSO.dtd">
<tp:taxon-treatment xmlns:tp="http://www.plazi.org/taxpub"><tp:treatment-meta><kwd-group><label>Taxon classification</label><kwd><named-content xmlns:xlink="http://www.w3.org/1999/xlink" content-type="kingdom">Plantae</named-content></kwd><kwd><named-content xmlns:xlink="http://www.w3.org/1999/xlink" content-type="order">Lamiales</named-content></kwd><kwd><named-content xmlns:xlink="http://www.w3.org/1999/xlink" content-type="family">Gesneriaceae</named-content></kwd></kwd-group><mixed-citation publication-type="journal"><person-group><name><surname>Shui</surname><given-names>Yu-Min</given-names></name><name><surname>Wu</surname><given-names>Jian-Yong</given-names></name><name><surname>Yu</surname><given-names>Zhi-Yong</given-names></name><name><surname>Guo</surname><given-names>Shi-Wei</given-names></name><name><surname>Chen</surname><given-names>Li</given-names></name><name><surname>Wen</surname><given-names>Fang</given-names></name><name><surname>Chen</surname><given-names>Wen-Hong</given-names></name></person-group><article-title><italic><tp:taxon-name><tp:taxon-name-part taxon-name-part-type="genus" reg="Deinostigma">Deinostigma</tp:taxon-name-part> <tp:taxon-name-part taxon-name-part-type="species" reg="fasciculatum">fasciculatum</tp:taxon-name-part></tp:taxon-name></italic>, a new species of <tp:taxon-name><tp:taxon-name-part taxon-name-part-type="family">Gesneriaceae</tp:taxon-name-part></tp:taxon-name> in Yunnan, China</article-title><source>PhytoKeys</source><day>26</day><month>8</month><year>2020</year><volume>157</volume><fpage>199</fpage><lpage>206</lpage><pub-id pub-id-type="doi">10.3897/phytokeys.157.32683</pub-id></mixed-citation></tp:treatment-meta><tp:nomenclature><tp:taxon-name><object-id xmlns:xlink="http://www.w3.org/1999/xlink" content-type="arpha" xlink:type="simple">80FFF8FA-5124-5845-928C-8FBDCB4F76CE</object-id>
            <tp:taxon-name-part taxon-name-part-type="genus" reg="Deinostigma">Deinostigma</tp:taxon-name-part>
            <tp:taxon-name-part taxon-name-part-type="species" reg="fasciculatum">fasciculatum</tp:taxon-name-part>
            <object-id xmlns:xlink="http://www.w3.org/1999/xlink" content-type="ipni" xlink:type="simple">urn:lsid:ipni.org:names:77211196-1</object-id>
          </tp:taxon-name><tp:taxon-authority>W.H.Chen &amp; Y.M.Shui</tp:taxon-authority><tp:taxon-status xmlns:xlink="http://www.w3.org/1999/xlink" xlink:type="simple">sp. nov.</tp:taxon-status><xref ref-type="fig" rid="F2">Figure 2</xref></tp:nomenclature><tp:treatment-sec sec-type="material" id="SECID0EQFAE"><title>Type.</title><p>China. Yunnan province, Jinping County, Ma-an-di town, <named-content xmlns:xlink="http://www.w3.org/1999/xlink" content-type="dwc:verbatimCoordinates" xlink:type="simple"><named-content content-type="geo-json" specific-use="{&#34;type&#34;:&#34;Point&#34;,&#34;coordinates&#34;:[104.842222,22.975833]}" id="NCID0EZFAE" xlink:type="simple">22°58'33"N, 104°50'32"E</named-content></named-content>, 11 August 2018, collected from the living plants at Kunming Botanical Garden, <italic>Y.M. Shui &amp; S.W. Guo B2018-493</italic> (holotype, KUN!).</p><fig id="F2" position="float" orientation="portrait"><object-id xmlns:xlink="http://www.w3.org/1999/xlink" content-type="doi" xlink:type="simple">10.3897/phytokeys.157.32683.figure2</object-id><object-id xmlns:xlink="http://www.w3.org/1999/xlink" content-type="arpha" xlink:type="simple">5AF6F89E-E271-5F61-BFE3-F0BBB72F634C</object-id><label>Figure 2.</label><caption><p><italic><tp:taxon-name><tp:taxon-name-part taxon-name-part-type="genus" reg="Deinostigma">Deinostigma</tp:taxon-name-part> <tp:taxon-name-part taxon-name-part-type="species" reg="fasciculatum">fasciculatum</tp:taxon-name-part></tp:taxon-name></italic> W.H.Chen &amp; Y.M.Shui, sp. nov. <bold>A</bold> habit <bold>B</bold> mature fruits <bold>C</bold> frontal view of flower <bold>D</bold> leaf abaxial side <bold>E</bold> top and back view of flowers <bold>F</bold> top view of opened corolla showing the interior surface of corolla tube, stamens and staminodes <bold>G</bold> pistil and calyx, arrow showing the calyx <bold>H</bold> ovary, calyx and bract. (b = bract, c = calyx, d = disc).</p></caption><graphic xmlns:xlink="http://www.w3.org/1999/xlink" xlink:href="phytokeys-157-199-g002.jpg" position="float" orientation="portrait" xlink:type="simple" id="oo_446491.jpg"><uri content-type="original_file" xlink:type="simple">https://binary.pensoft.net/fig/446491</uri></graphic></fig></tp:treatment-sec><tp:treatment-sec sec-type="diagnosis" id="SECID0EIHAE"><title>Diagnosis.</title><p>The new species is similar to <italic><tp:taxon-name><tp:taxon-name-part taxon-name-part-type="genus" reg="Deinostigma">D.</tp:taxon-name-part> <tp:taxon-name-part taxon-name-part-type="species" reg="cicatricosum">cicatricosum</tp:taxon-name-part></tp:taxon-name></italic> and <italic><tp:taxon-name><tp:taxon-name-part taxon-name-part-type="genus" reg="Deinostigma">D.</tp:taxon-name-part> <tp:taxon-name-part taxon-name-part-type="species" reg="cyrtocarpum">cyrtocarpum</tp:taxon-name-part></tp:taxon-name></italic> in dark purple flowers and falcate fruit, but differs from the latter two species in the inflorescences with fasciculate flowers (<italic>vs.</italic> with remote flowers), calyx lobes reflexed (<italic>vs.</italic> compacted), corolla tubes white outside and below throat (<italic>vs.</italic> purple) (Figs <xref ref-type="fig" rid="F2">2C</xref>, <xref ref-type="fig" rid="F3">3</xref>). The new species differs from <italic><tp:taxon-name><tp:taxon-name-part taxon-name-part-type="genus" reg="Deinostigma">D.</tp:taxon-name-part> <tp:taxon-name-part taxon-name-part-type="species" reg="cicatricosum">cicatricosum</tp:taxon-name-part></tp:taxon-name></italic> in calyx lobes narrowly lanceolate (<italic>vs.</italic> narrowly oblong) and 1.2–1.3 cm long (<italic>vs.</italic> 0.8–1.0 cm), corolla tube sharply contracted below middle (<italic>vs.</italic> slightly contracted), capsule narrowly oblong (<italic>vs.</italic> linear) 2–2.5 cm long (<italic>vs.</italic> 3–4 cm long). It differs from <italic><tp:taxon-name><tp:taxon-name-part taxon-name-part-type="genus" reg="Deinostigma">D.</tp:taxon-name-part> <tp:taxon-name-part taxon-name-part-type="species" reg="cyrtocarpum">cyrtocarpum</tp:taxon-name-part></tp:taxon-name></italic> in calyx lobes 1.2–1.3 cm long (<italic>vs.</italic> 0.5–0.8 cm long), corolla tube sharply contracted (<italic>vs.</italic> gradually contracted).</p><fig id="F3" position="float" orientation="portrait"><object-id xmlns:xlink="http://www.w3.org/1999/xlink" content-type="doi" xlink:type="simple">10.3897/phytokeys.157.32683.figure3</object-id><object-id xmlns:xlink="http://www.w3.org/1999/xlink" content-type="arpha" xlink:type="simple">02CE0C0B-B450-556B-BC2F-615794BAFF54</object-id><label>Figure 3.</label><caption><p>Photographs of <italic><tp:taxon-name><tp:taxon-name-part taxon-name-part-type="genus" reg="Deinostigma">Deinostigma</tp:taxon-name-part> <tp:taxon-name-part taxon-name-part-type="species" reg="cicatricosum">cicatricosum</tp:taxon-name-part></tp:taxon-name></italic> (W.T. Wang) D.J. Middleton &amp; Mich. Möller (<bold>A–H</bold>) and <italic><tp:taxon-name><tp:taxon-name-part taxon-name-part-type="genus" reg="Deinostigma">D.</tp:taxon-name-part> <tp:taxon-name-part taxon-name-part-type="species" reg="cyrtocarpum">cyrtocarpum</tp:taxon-name-part></tp:taxon-name></italic> (D. Fang &amp; L. Zeng) Mich. Möller &amp; H.J. Atkins (I &amp; J) <bold>A</bold> habit <bold>B</bold> adaxial surface of leaf <bold>C</bold> frontal view of flower <bold>D</bold> top view of flower <bold>E</bold> opened corolla showing the interior surface of corolla tube, stamens and staminodes, arrows showing the staminodes <bold>F</bold> stamens and staminodes, arrows showing the staminodes <bold>G</bold> pistil and calyx <bold>H</bold> bract and young flower <bold>I</bold> inflorescence of <italic><tp:taxon-name><tp:taxon-name-part taxon-name-part-type="genus" reg="Deinostigma">D.</tp:taxon-name-part> <tp:taxon-name-part taxon-name-part-type="species" reg="cyrtocarpum">cyrtocarpum</tp:taxon-name-part></tp:taxon-name></italic><bold>J</bold> lateral view of inflorescence (b = bract, c = calyx, d = disc).</p></caption><graphic xmlns:xlink="http://www.w3.org/1999/xlink" xlink:href="phytokeys-157-199-g003.jpg" position="float" orientation="portrait" xlink:type="simple" id="oo_446492.jpg"><uri content-type="original_file" xlink:type="simple">https://binary.pensoft.net/fig/446492</uri></graphic></fig></tp:treatment-sec><tp:treatment-sec sec-type="Herbs perennial" id="SECID0E1LAE"><title>Herbs perennial.</title><p>Stems pendulous, 30–60 cm long, densely glandular villous. Leaves alternate near stem apex; petiole 2–3.5 cm long, densely glandular villous; leaf blade herbaceous, ovate, elliptic or cordate, 3–9 × 2.5–4 cm, base oblique, often slightly peltate, cuneate, cordate or round, apex acuminate, margin serrate, adaxially densely glandular villous, abaxially densely glandular villous; venation penninerved, lateral veins 3–5 on each side of mid-rib. Cymes axillary near stem apex, fasciculate; peduncle 1.5–11.5 cm long, densely glandular villous; bracts 2, ovate, caducous, 0.8–1.2 × ca. 0.6 cm, adaxially sparsely glandular villous, abaxially densely glandular villous; bracteoles 2, lanceolate, caducous, ca. 0.6 × 0.2 cm, adaxially sparsely glandular villous, abaxially densely glandular villous; pedicel ca. 0.5 cm long, densely glandular villous. Calyx 5-parted to the base, segments lanceolate, 1.2–1.3 × ca. 0.2 cm, apex acute, margin entire, outside densely glandular villous, inside sparsely glandular villous. Corolla funnelform, zygomorphic, 3.5–4 cm long, ca. 1 cm wide at the throat, outside dark purple, densely glandular pubescent, inside dark purple, glabrous; tube ca. 2.5 cm long; limb 2-lipped, adaxial lip 2-lobed, lobes semi-circular, ca. 0.8 cm long, 0.5 cm in diam. at base; abaxial lip ca. 1.5 cm long, 3-lobed, middle lobes orbicular, ca. 0.5 × 0.5 cm, lateral lobes orbicular, ca. 0.5 × 0.6 cm. Stamens 2, adnate to corolla tube ca. 1.5 cm from base, coherent; anthers densely villous; filaments densely villous, ca. 1.2 cm long; staminode 3, lateral 2, villous, slightly coherent with the anthers, adnate to corolla tube ca. 1.5 cm from base, ca. 0.8 cm long; middle 1, adnate to corolla tube ca. 1.5 cm from base, ca. 1 mm long. Disc ring-like, ca. 1 mm high. Pistil ca. 3.5 cm long; ovary linear, densely glandular pubescent, ca. 0.8 cm long; style linear, ca. 2.7 cm long; stigmas obtrapeziform, emarginate. Capsule obliquely narrowly oblong, 2–2.5 cm long, curved.</p></tp:treatment-sec><tp:treatment-sec sec-type="phenology" id="SECID0E6LAE"><title>Phenology.</title><p>Flowering is from May to August and fruiting from July to September.</p></tp:treatment-sec><tp:treatment-sec sec-type="etymology" id="SECID0EEMAE"><title>Etymology.</title><p>The name refers to the flowers, which are fasciculate on inflorescences of the new species.</p></tp:treatment-sec><tp:treatment-sec sec-type="Vernacular name" id="SECID0EJMAE"><title>Vernacular name.</title><p>Cù Huā Qí Zhù Jù Tái (Chinese pronunciation); 簇花奇柱苣苔 (Chinese name).</p></tp:treatment-sec><tp:treatment-sec sec-type="distribution" id="SECID0EOMAE"><title>Distribution and habitat.</title><p>The new species only grows on the wet cliff in the valley and only occurs at the type locality, Jinping County, Yunnan province, China.</p></tp:treatment-sec><tp:treatment-sec sec-type="Additional examined specimens" id="SECID0ETMAE"><title>Additional examined specimens.</title><p>China. Yunnan province: Jinping county, Ma-an-di town, <named-content xmlns:xlink="http://www.w3.org/1999/xlink" content-type="dwc:verbatimCoordinates" xlink:type="simple"><named-content content-type="geo-json" specific-use="{&#34;type&#34;:&#34;Point&#34;,&#34;coordinates&#34;:[104.842222,22.975833]}" id="NCID0E3MAE" xlink:type="simple">22°58'33"N, 104°50'32"E</named-content></named-content>, in valleys, alt. 500 m a.s.l., with fruits, 22 January 2016, <italic>Y.M. Shui &amp; W.H. Chen B2016-084</italic> (KUN!). The same county, Ma-an-di town, Maguaitang village, on wet cliff, alt. 520–850 m a.s.l., with buds, 1 May 2019, <italic>Z.Y. Yu B2019-001</italic> (KUN!).</p></tp:treatment-sec><tp:treatment-sec sec-type="Conservation state" id="SECID0EFNAE"><title>Conservation state.</title><p>The new species has been only observed from the type locality in the nature reserve, with ca. 30, 000 m<sup>2</sup> area (300 m × 100 m) and ca. 160 mature individuals on the cliff. The type locality is located in a deep valley with a small power station. Occasionally, local people go there to camp. Additionally, due to the building of a road, some of the slopes may become unstable and fall, resulting in some individuals being destroyed in the future. So, we hereby assessed the new species as “Critically Endangered (CR)” (C2+a+ii or B2+b+iii). (<xref ref-type="bibr" rid="B2">IUCN 2012</xref>, <xref ref-type="bibr" rid="B3">2017</xref>).</p></tp:treatment-sec><tp:treatment-sec sec-type="notes" id="SECID0EVNAE"><title>Note.</title><p><italic><tp:taxon-name><tp:taxon-name-part taxon-name-part-type="genus" reg="Deinostigma">Deinostigma</tp:taxon-name-part> <tp:taxon-name-part taxon-name-part-type="species" reg="cyrtocarpum">cyrtocarpum</tp:taxon-name-part></tp:taxon-name></italic> is easily distinguished from <italic><tp:taxon-name><tp:taxon-name-part taxon-name-part-type="genus" reg="Deinostigma">D.</tp:taxon-name-part> <tp:taxon-name-part taxon-name-part-type="species" reg="cicatricosum">cicatricosum</tp:taxon-name-part></tp:taxon-name></italic> and <italic><tp:taxon-name><tp:taxon-name-part taxon-name-part-type="genus" reg="Deinostigma">D.</tp:taxon-name-part> <tp:taxon-name-part taxon-name-part-type="species" reg="fasciculatum">fasciculatum</tp:taxon-name-part></tp:taxon-name></italic> by its short calyx (Figs <xref ref-type="fig" rid="F1">1</xref>, <xref ref-type="fig" rid="F3">3J</xref>). Secondly, in <italic><tp:taxon-name><tp:taxon-name-part taxon-name-part-type="genus" reg="Deinostigma">D.</tp:taxon-name-part> <tp:taxon-name-part taxon-name-part-type="species" reg="cicatricosum">cicatricosum</tp:taxon-name-part></tp:taxon-name></italic> and <italic><tp:taxon-name><tp:taxon-name-part taxon-name-part-type="genus" reg="Deinostigma">D.</tp:taxon-name-part> <tp:taxon-name-part taxon-name-part-type="species" reg="fasciculatum">fasciculatum</tp:taxon-name-part></tp:taxon-name></italic>, corolla tubes are obviously contracted at the middle. As to the L/U ratio (width of lower part/width of upper part of corolla tube), the L/U ratio of <italic><tp:taxon-name><tp:taxon-name-part taxon-name-part-type="genus" reg="Deinostigma">D.</tp:taxon-name-part> <tp:taxon-name-part taxon-name-part-type="species" reg="cicatricosum">cicatricosum</tp:taxon-name-part></tp:taxon-name></italic> is about 1/2.5 and lightly contracted, while the L/U ratio of <italic><tp:taxon-name><tp:taxon-name-part taxon-name-part-type="genus" reg="Deinostigma">D.</tp:taxon-name-part> <tp:taxon-name-part taxon-name-part-type="species" reg="fasciculatum">fasciculatum</tp:taxon-name-part></tp:taxon-name></italic> is about 1/5 and sharply contracted (Figs <xref ref-type="fig" rid="F2">2</xref>, <xref ref-type="fig" rid="F3">3</xref>). Besides, after the careful examination of the type specimens, <italic><tp:taxon-name><tp:taxon-name-part taxon-name-part-type="genus" reg="Deinostigma">Deinostigma</tp:taxon-name-part> <tp:taxon-name-part taxon-name-part-type="species" reg="minutihamatum">minutihamatum</tp:taxon-name-part></tp:taxon-name></italic> is distributed in Central Vietnam with 2300 m elevation and characterised by almost straight capsules instead of falcate capsules and so considerably different from the Chinese species of the genus with falcate capsules (Fig. <xref ref-type="fig" rid="F2">2B</xref>; <xref ref-type="bibr" rid="B9">Wang et al. 1998</xref>, <xref ref-type="bibr" rid="B10">Wei et al. 2010</xref>).</p></tp:treatment-sec><tp:treatment-sec><!--Section generated to contain objects referenced in tp:taxon-treatment.--><fig id="F1" position="float" orientation="portrait"><object-id xmlns:xlink="http://www.w3.org/1999/xlink" content-type="doi" xlink:type="simple">10.3897/phytokeys.157.32683.figure1</object-id><object-id xmlns:xlink="http://www.w3.org/1999/xlink" content-type="arpha" xlink:type="simple">57593673-A945-5DB6-80C0-633BF939ADAE</object-id><label>Figure 1.</label><caption><p>The distribution of <italic><tp:taxon-name><tp:taxon-name-part taxon-name-part-type="genus" reg="Deinostigma">Deinostigma</tp:taxon-name-part> <tp:taxon-name-part taxon-name-part-type="species" reg="fasciculatum">fasciculatum</tp:taxon-name-part></tp:taxon-name></italic> W.H.Chen &amp; Y.M.Shui, sp. nov. (■), with <italic><tp:taxon-name><tp:taxon-name-part taxon-name-part-type="genus" reg="Deinostigma">D.</tp:taxon-name-part> <tp:taxon-name-part taxon-name-part-type="species" reg="cicatricosum">cicatricosum</tp:taxon-name-part></tp:taxon-name></italic> (W.T.Wang) D.J.Middleton &amp; Mich.Möller (●) and <italic><tp:taxon-name><tp:taxon-name-part taxon-name-part-type="genus" reg="Deinostigma">D.</tp:taxon-name-part> <tp:taxon-name-part taxon-name-part-type="species" reg="cyrtocarpum">cyrtocarpum</tp:taxon-name-part></tp:taxon-name></italic> (D.Fang &amp; L.Zeng) Mich.Möller &amp; H.J.Atkins (▲).</p></caption><graphic xmlns:xlink="http://www.w3.org/1999/xlink" xlink:href="phytokeys-157-199-g001.jpg" position="float" orientation="portrait" xlink:type="simple" id="oo_446490.jpg"><uri content-type="original_file" xlink:type="simple">https://binary.pensoft.net/fig/446490</uri></graphic></fig></tp:treatment-sec><ref-list><ref id="B2"><mixed-citation xmlns:xlink="http://www.w3.org/1999/xlink" xlink:type="simple"><institution xlink:type="simple">IUCN</institution> (<year>2012</year>) IUCN red list categories and criteria, Version 3.1 (2<sup>nd</sup> edn). IUCN Species Survival Commission, Gland &amp; Cambridge. <ext-link xlink:type="simple" ext-link-type="uri" xlink:href="http://www.iucnredlist.org/technical-documents/categories-and-criteria">http://www.iucnredlist.org/technical-documents/categories-and-criteria</ext-link></mixed-citation></ref><ref id="B3"><mixed-citation xmlns:xlink="http://www.w3.org/1999/xlink" xlink:type="simple"><institution xlink:type="simple">IUCN</institution> (<year>2017</year>) Guidelines for Using the IUCN Red List Categories and Criteria, version 13. Prepared by Standards and Petitions Subcommittee. <ext-link xlink:type="simple" ext-link-type="uri" xlink:href="http://www.iucnredlist.org/documents/RedListGuidelines.pdf">http://www.iucnredlist.org/documents/RedListGuidelines.pdf</ext-link></mixed-citation></ref><ref id="B9"><mixed-citation xmlns:xlink="http://www.w3.org/1999/xlink" xlink:type="simple"><person-group><name name-style="western"><surname>Wang</surname><given-names>WT</given-names></name><name name-style="western"><surname>Pan</surname><given-names>KY</given-names></name><name name-style="western"><surname>Li</surname><given-names>ZY</given-names></name><name name-style="western"><surname>Weitzman</surname><given-names>AL</given-names></name><name name-style="western"><surname>Skog</surname><given-names>LE</given-names></name></person-group> (<year>1998</year>) <article-title><tp:taxon-name><tp:taxon-name-part taxon-name-part-type="family">Gesneriaceae</tp:taxon-name-part></tp:taxon-name>.</article-title> In: <person-group><name name-style="western"><surname>Wu</surname><given-names>ZY</given-names></name><name name-style="western"><surname>Raven</surname><given-names>PH</given-names></name></person-group> (<role>Eds</role>) <issue-title>Flora of China vol.</issue-title><source>18. Science Press, Beijing and Missouri Botanical Garden Press, St. Louis</source>, <fpage>244</fpage>–<lpage>401</lpage>.</mixed-citation></ref><ref id="B10"><mixed-citation xmlns:xlink="http://www.w3.org/1999/xlink" xlink:type="simple"><person-group><name name-style="western"><surname>Wei</surname><given-names>YG</given-names></name><name name-style="western"><surname>Wen</surname><given-names>F</given-names></name><name name-style="western"><surname>Möller</surname><given-names>M</given-names></name><name name-style="western"><surname>Monro</surname><given-names>A</given-names></name><name name-style="western"><surname>Zhang</surname><given-names>Q</given-names></name><name name-style="western"><surname>Gao</surname><given-names>Q</given-names></name><name name-style="western"><surname>Mou</surname><given-names>HF</given-names></name><name name-style="western"><surname>Zhong</surname><given-names>SH</given-names></name><name name-style="western"><surname>Cui</surname><given-names>C</given-names></name></person-group> (<year>2010</year>) <tp:taxon-name><tp:taxon-name-part taxon-name-part-type="family">Gesneriaceae</tp:taxon-name-part></tp:taxon-name> of South China. Guangxi Science and Technology Publishing House, Nanning, Guangxi, 1–777.</mixed-citation></ref></ref-list></tp:taxon-treatment>
